# Supplementary material for: A splice site mutation in the FvePHP gene is associated with leaf development and flowering time in woodland strawberry
Source: Hortic Res. 2022 Nov 10;10(1):uhac249. doi: 10.1093/hr/uhac249 (PMC9832950; doi:10.1093/hr/uhac249)
Supplement: Web_Material_uhac249 [file web_material_uhac249.zip]

Archive with 2 entries (2 files):
- Supplementary Fig.S1-S7.doc
- Supplementary Table S1-S5.xlsx
