# Supplementary material for: A splice site mutation in the FvePHP gene is associated with leaf development and flowering time in woodland strawberry
Source: Hortic Res. 2022 Nov 10;10(1):uhac249. doi: 10.1093/hr/uhac249 (PMC9832950; doi:10.1093/hr/uhac249)
Supplement: Web_Material_uhac249 [file web_material_uhac249.zip › Supplementary Table S1-S5.xlsx]

## Sheet:  TableS1
Table S1 Primer sequences used in this study
Use	primer	sequence (5’→3’)
cloning of FvePHP for VIGS	1g25470-TRV2-SacI-F	GCAGAGCTCCTTTCACCTTCCAAGTTGGTTG
	1g25470-TRV2-BamHI-R	GCAGGATCCTGTCGGAGGTTCACTTCCCG
Semi-quantitative of FvePHP	1g25470-qRT-PCR-trv-F	GTGGGCATAGTGAGTCCGAG
	1g25470-qRT-PCR-trv-R	TCAATCATCTCCTTGCCGCA
Real-time quantitative of FvePHP	qRT-1g25470-F3	TCCAACCAAGAGGAGAGTCT
	qRT-1g25470-R3	GCCACATGCAATCTTCCAGG
Expression vector construction of GFP and complementary test	pRI-1g25470-F	GCA CATATGGGTGACAGTTATGTCATTCA
	pRI-1g25470-R	GCAGGATCC TAAACTTTCTATAGCAACCTGGTTT
Indel Makers	indel-0887-F	ACCACCTCTTAGCAAAGCCCAATC
	indel-0887-R	AAACGCCACCACTGCCAACAAAA
	indel-9699-F	GGCGTATGTTGTGGATTTAGGTT
	indel-9699-R	GTCCCACAGAGCAGTTGGTAAAGG
	indel-9780-F	TAATTCACCATTATTTTTTCTTTTTA
	indel-9780-R	AGATTTTTTTTAATTTTTTTTGAAG
	indel-3662-F	AGACAGCATTCAATTCGGAGGA
	indel-3662-R	AAATACTTATACCCTAAACTCC
	indel-8054-F	AGTTATGAAGTGTACATGGTTAG
	indel-8054-R	ATATATAGTTTCGTCTTTTCCTCA
	indel-9652-F	GAAATATGAGGCAAGGTGGTG
	indel-9652-R	CTTTGAGTACAAGATTTATGGGA
splice sites detection	1g25130-AS-F	TATTATTTTGGAGGACGATAT
	1g25130-AS-R	CTTAAAGGGCTCATTATCAGT
	1g25470-all-F	GTGAAAGTTCTTGCTCTGACAGATC
	1g25470-all-R	TCGGGCCACATGCAATCTTCC
dCAPs maker	1g254700-dCAPs-SmaI-YW-F	TGTTGAGATCAGTACAATTTTCCAACCCGG
	1g25470-dCAPs-SmaI-YW-R	AAAGTATGGCATTCTATAATCGTAAATC
Real-time PCR of Fve26S	Fve26S-F	TAACCGCATCAGGTCTCCAA
	Fve26S-R	CTCGAGCAGTTCTCCGACAG
cloning for detection of mutation sites	1g25470-F	CTCGGAGGTTTGGCATAAAGATAAT
	1g25470-R	GCAGGTCCACCATCAAAAAGATAGC

## Sheet:  Table S2 
Table S2 InDels and SNPs of the nlef in candidate interval 1.94 Mb with homozygous mutation
SNPs
#Gene_ID	start	end	#Chr	Pos	Hawaii 4	Alt	nlef	Depth	AlleDp	RG pool	Depth	AlleDp	nlef pool	Depth	AlleDp	RG	Depth	AlleDp	Effect	Codon_change	COG_class	COG_class_annotation	GO_annotation	KEGG_annotation	KOG_class	KOG_class_annotation	Pfam_annotation	Swissprot_annotation	eggNOG_class	eggNOG_class_annotation	nr_annotation
FvH4_1g25470.1	17216655	17221510	Fvb1	17218907	C	T	T,T	0,19	19	C,T	32,12	44	T,T	0,37	37	C,C	53,0	53	SPLICE_SITE_DONOR	-	[R]	General function prediction only	--	K07053|0|fve:101309584|K07053 3',5'-nucleoside bisphosphate phosphatase [EC:3.1.3.97] | (RefSeq) uncharacterized LOC101309584	--	--	PHP domain	--	S	Function unknown	PREDICTED: uncharacterized protein LOC101309584 [Fragaria vesca subsp. vesca]
FvH4_1g24550.1	16376168	16381902	Fvb1	16383420	G	A	A,A	0,23	23	G,A	25,15	40	A,A	0,36	36	G,G	34,0	34	DOWNSTREAM	-
FvH4_1g20840.1	12997379	13000560	Fvb1	12999916	C	T	T,T	0,28	28	C,T	25,11	36	T,T	0,35	35	C,C	48,0	48	NON_SYNONYMOUS_CODING	aCc/aTc	--	--	Molecular Function: transporter activity (GO:0005215);; Cellular Component: mitochondrial inner membrane (GO:0005743);; Biological Process: mitochondrial transport (GO:0006839);; Cellular Component: plastid (GO:0009536);; Cellular Component: integral component of membrane (GO:0016021);; Biological Process: transmembrane transport (GO:0055085);;	--	[C]	Energy production and conversion	Mitochondrial carrier protein	Probable mitochondrial adenine nucleotide transporter BTL3 OS=Arabidopsis thaliana OX=3702 GN=At5g64970 PE=2 SV=1	S	Function unknown	PREDICTED: probable mitochondrial adenine nucleotide transporter BTL3 [Fragaria vesca subsp. vesca]
FvH4_1g24610.1	16429889	16432705	Fvb1	16435257	C	T	T,T	0,14	14	C,T	25,8	33	T,T	0,33	33	C,C	33,0	33	DOWNSTREAM	-	--	--	--	--	--	--	--	--	--	--	PREDICTED: uncharacterized protein LOC101299806 [Fragaria vesca subsp. vesca]
FvH4_1g30480.1	24154772	24157936	Fvb1	24154785	T	A	A,A	0,15	15	T,A	26,14	40	A,A	0,21	21	T,T	43,0	43	NON_SYNONYMOUS_CODING	aTg/aAg	[P]	Inorganic ion transport and metabolism	--	--	[P]	Inorganic ion transport and metabolism	Sodium/hydrogen exchanger family;; Armadillo/beta-catenin-like repeat	K(+) efflux antiporter 1, chloroplastic OS=Arabidopsis thaliana OX=3702 GN=KEA1 PE=1 SV=2	S	Function unknown	PREDICTED: armadillo repeat-containing protein 8 isoform X2 [Fragaria vesca subsp. vesca]
FvH4_1g21770.1	13711095	13714127	Fvb1	13714464	C	T	T,T	0,21	21	C,T	32,5	37	T,T	0,31	31	C,C	45,0	45	UPSTREAM	-	[C]	Energy production and conversion	Molecular Function: oxidoreductase activity (GO:0016491);; Biological Process: oxidation-reduction process (GO:0055114);;	--	[Q]	Secondary metabolites biosynthesis, transport and catabolism	short chain dehydrogenase;; Enoyl-(Acyl carrier protein) reductase;; KR domain;; Fungal family of unknown function (DUF1776);; NAD dependent epimerase/dehydratase family	11-beta-hydroxysteroid dehydrogenase 1B OS=Arabidopsis thaliana OX=3702 GN=HSD1 PE=1 SV=1	S	Function unknown	PREDICTED: NADPH-dependent 1-acyldihydroxyacetone phosphate reductase [Fragaria vesca subsp. vesca]
FvH4_1g27240.1	18968558	18973229	Fvb1	18974776	G	A	A,A	0,3	3	G,G	3,0	3	A,A	0,2	2	G,G	15,0	15	UPSTREAM	-	--	--	--	--	--	--	Lecithin retinol acyltransferase	--	S	Function unknown	PREDICTED: uncharacterized protein LOC101291280 [Fragaria vesca subsp. vesca]
FvH4_1g30360.1	24069549	24073677	Fvb1	24074647	G	A	A,A	0,15	15	G,A	20,19	39	A,A	0,45	45	G,G	54,0	54	UPSTREAM	-	[J]	Translation, ribosomal structure and biogenesis	Biological Process: lipid metabolic process (GO:0006629);; Molecular Function: hydrolase activity, acting on ester bonds (GO:0016788);;	--	--	--	Ribosomal_S17 N-terminal;; Ribosomal protein S17;; GDSL-like Lipase/Acylhydrolase	GDSL esterase/lipase At5g37690 OS=Arabidopsis thaliana OX=3702 GN=At5g37690 PE=2 SV=1	S	Function unknown	PREDICTED: GDSL esterase/lipase At5g37690 [Fragaria vesca subsp. vesca]
FvH4_1g21240.1	13251687	13253920	Fvb1	13254552	C	T	T,T	0,19	19	C,T	28,21	49	T,T	0,33	33	C,C	30,0	30	UPSTREAM	-	--	--	--	--	--	--	--	--	S	Function unknown	PREDICTED: uncharacterized protein LOC101302005 [Fragaria vesca subsp. vesca]
FvH4_1g24520.1	16364170	16366077	Fvb1	16362657	C	T	T,T	0,6	6	C,T	5,3	8	T,T	0,15	15	C,C	9,0	9	UPSTREAM	-	[V]	Defense mechanisms	Molecular Function: ATP binding (GO:0005524);; Biological Process: obsolete ATP catabolic process (GO:0006200);; Cellular Component: membrane (GO:0016020);; Molecular Function: ATPase activity (GO:0016887);;	--	[Q]	Secondary metabolites biosynthesis, transport and catabolism	ABC-2 type transporter;; ABC transporter	ABC transporter G family member 5 OS=Arabidopsis thaliana OX=3702 GN=ABCG5 PE=2 SV=1	V	Defense mechanisms	PREDICTED: ABC transporter G family member 5 [Fragaria vesca subsp. vesca]
FvH4_1g25060.1	16852930	16856936	Fvb1	16859493	C	T	T,T	0,6	6	C,T	22,9	31	T,T	0,27	27	C,C	39,0	39	UPSTREAM	-	--	--	--	--	--	--	Double-stranded RNA binding motif;; double strand RNA binding domain from DEAD END PROTEIN 1	Double-stranded RNA-binding protein 4 OS=Arabidopsis thaliana OX=3702 GN=DBR4 PE=1 SV=1	K	Transcription	PREDICTED: double-stranded RNA-binding protein 4-like [Fragaria vesca subsp. vesca]
FvH4_1g25130.1	16914522	16924663	Fvb1	16923573	A	G	G,G	0,15	15	A,G	24,14	38	G,G	0,43	43	A,A	44,0	44	SPLICE_SITE_REGION	-	[G]	Carbohydrate transport and metabolism	Molecular Function: beta-galactosidase activity (GO:0004565);; Biological Process: carbohydrate metabolic process (GO:0005975);; Molecular Function: carbohydrate binding (GO:0030246);;	--	[G]	Carbohydrate transport and metabolism	Glycosyl hydrolases family 35;; Galactose binding lectin domain;; Beta-galactosidase	Beta-galactosidase 3 OS=Oryza sativa subsp. japonica OX=39947 GN=Os01g0875500 PE=3 SV=1	G	Carbohydrate transport and metabolism	PREDICTED: beta-galactosidase 10 [Fragaria vesca subsp. vesca]
FvH4_1g25070.1	16870661	16879980	Fvb1	16877044	C	T	T,T	0,17	17	C,T	29,18	47	T,T	0,41	41	C,C	41,0	41	INTRON	-	[G]	Carbohydrate transport and metabolism	--	K05546|0|fve:101301541|K05546 alpha 1,3-glucosidase [EC:3.2.1.84] | (RefSeq) probable glucan 1,3-alpha-glucosidase	[GMO]	--	Glycosyl hydrolases family 31;; Galactose mutarotase-like	Probable glucan 1,3-alpha-glucosidase OS=Arabidopsis thaliana OX=3702 GN=PSL5 PE=1 SV=1	G	Carbohydrate transport and metabolism	PREDICTED: probable glucan 1,3-alpha-glucosidase [Fragaria vesca subsp. vesca]
FvH4_1g29860.1	23499684	23500827	Fvb1	23500345	G	A	A,A	0,17	17	G,A	39,16	55	A,A	0,35	35	G,G	40,0	40	INTRON	-	--	--	--	--	--	--	--	--	S	Function unknown	PREDICTED: uncharacterized protein LOC101292072 [Fragaria vesca subsp. vesca]
FvH4_1g26730.1	18565434	18571645	Fvb1	18575645	C	T	T,T	0,9	9	C,T	34,14	48	T,T	0,40	40	C,C	45,0	45	UPSTREAM	-	--	--	--	--	--	--	--	F-box protein PP2-B1 OS=Arabidopsis thaliana OX=3702 GN=PP2B1 PE=1 SV=1	--	--	PREDICTED: putative F-box protein PP2-B12 [Fragaria vesca subsp. vesca]
FvH4_1g27390.1	19086799	19092234	Fvb1	19090808	G	A	A,A	0,16	16	G,A	31,16	47	A,A	0,42	42	G,A	40,3	43	DOWNSTREAM	-	--	--	--	--	--	--	--	--	--	--	PREDICTED: uncharacterized protein LOC105351772 isoform X3 [Fragaria vesca subsp. vesca]
FvH4_1g25390.1	17146416	17151022	Fvb1	17148690	A	G	G,G	0,13	13	A,G	35,14	49	G,G	0,39	39	A,A	57,0	57	INTRON	-	[JM]	--	--	K03241|0|fve:101310743|K03241 translation initiation factor eIF-2B subunit gamma | (RefSeq) translation initiation factor eIF-2B subunit gamma	[J]	Translation, ribosomal structure and biogenesis	Nucleotidyl transferase;; MobA-like NTP transferase domain;; Bacterial transferase hexapeptide (six repeats)	--	M	Cell wall/membrane/envelope biogenesis	PREDICTED: translation initiation factor eIF-2B subunit gamma [Fragaria vesca subsp. vesca]
InDels
#Gene_ID	start	end	#Chr	Pos	Hawaii 4	Alt	nlef	RG pool	nlef pool	RG	Effect	Codon_change	COG_class	COG_class_annotation	GO_annotation	KEGG_annotation	KOG_class	KOG_class_annotation	Pfam_annotation	Swissprot_annotation	eggNOG_class	eggNOG_class_annotation	nr_annotation
FvH4_1g24710.1	16517954	16529131	Fvb1	16533076	TGAGAGAGAGAGAGAGA	T,TGAGAGAGAGAGA	TGAGAGAGAGAGA	TGAGAGAGAGAGA,T	TGAGAGAGAGAGA,TGAGAGAGAGAGAGAGA	T	UPSTREAM	-	[L]	Replication, recombination and repair	--	K03165|0|fve:101293143|K03165 DNA topoisomerase III [EC:5.99.1.2] | (RefSeq) DNA topoisomerase 3-alpha	[L]	Replication, recombination and repair	DNA topoisomerase;; Toprim domain;; GRF zinc finger;; Topoisomerase DNA binding C4 zinc finger	DNA topoisomerase 3-alpha OS=Arabidopsis thaliana OX=3702 GN=TOP3A PE=1 SV=1	L	Replication, recombination and repair	PREDICTED: DNA topoisomerase 3-alpha isoform X1 [Fragaria vesca subsp. vesca]
FvH4_1g25110.1	16897172	16901359	Fvb1	16904139	ACTCTCTCTCTCTCTCT	A,ACTCTCTCTCT	ACTCTCTCTCT	A,ACTCTCTCTCT	ACTCTCTCTCT	A	UPSTREAM	-	--	--	--	K13119|0|fve:101315279|K13119 protein FAM50 | (RefSeq) protein XAP5 CIRCADIAN TIMEKEEPER	[S]	Function unknown	XAP5, circadian clock regulator	Protein XAP5 CIRCADIAN TIMEKEEPER OS=Arabidopsis thaliana OX=3702 GN=XCT PE=1 SV=1	S	Function unknown	PREDICTED: protein XAP5 CIRCADIAN TIMEKEEPER [Fragaria vesca subsp. vesca]
FvH4_1g25400.1	17151431	17157202	Fvb1	17153065	ATGTGTGTGTGTG	A,ATGTGTGTGTG	ATGTGTGTGTG	ATGTGTGTGTG,A	ATGTGTGTGTG	A	INTRON	-	--	--	--	--	--	--	--	--	S	Function unknown	PREDICTED: uncharacterized protein LOC101296909 [Fragaria vesca subsp. vesca]
FvH4_1g25840.1	17748580	17763994	Fvb1	17748337	AATATATATATATATATATATAT	A,AATATATATATATATATAT	AATATATATATATATATAT	AATATATATATATATATAT,A	AATATATATATATATATATATAT,AATATATATATATATATAT	A	UPSTREAM	-	[R]	General function prediction only	--	--	[IR]	--	ABC transporter transmembrane region 2;; ABC transporter;; AAA domain, putative AbiEii toxin, Type IV TA system;; P-loop containing region of AAA domain;; AAA domain	ABC transporter D family member 1 OS=Arabidopsis thaliana OX=3702 GN=ABCC1 PE=1 SV=1	S	Function unknown	PREDICTED: ABC transporter D family member 1 [Fragaria vesca subsp. vesca]
FvH4_1g25850.1	17769487	17777259	Fvb1	17767424	GAAAA	G,GAA	GAA	GAA,G	GAA	G	UPSTREAM	-	--	--	Molecular Function: voltage-gated chloride channel activity (GO:0005247);; Biological Process: chloride transport (GO:0006821);; Cellular Component: integral component of membrane (GO:0016021);; Molecular Function: adenyl nucleotide binding (GO:0030554);; Biological Process: transmembrane transport (GO:0055085);;	K05016|0|fve:101290990|K05016 chloride channel 7 | (RefSeq) chloride channel protein CLC-c	[P]	Inorganic ion transport and metabolism	Voltage gated chloride channel;; CBS domain;; SET domain	Chloride channel protein CLC-c OS=Arabidopsis thaliana OX=3702 GN=CLC-C PE=1 SV=1	P	Inorganic ion transport and metabolism	PREDICTED: chloride channel protein CLC-c [Fragaria vesca subsp. vesca]

## Sheet: Table S3 
Table S3 The FPKM value of genes in candidate interval 1.94Mb from the RNA-seq of Yellow Wonder and nlef plants
#Gene_ID	MUT1	MUT2	MUT3	WT1	WT2	WT3	logFC	FDR
FvH4_1g24520.1	0.75	1.19	1.01	1.52	1.11	1.64	-0.533521	ND
FvH4_1g24550.1	0	0.23	0	0.22	0	0.2	-0.868755	ND
FvH4_1g24610.1	0.23	0	0	0	0	0	0	ND
FvH4_1g25060.1	16.63	19.14	17.5	16.49	19.85	19.14	-0.0586445	ND
FvH4_1g25070.1	24.78	23.5	24.15	34.35	29.99	33.01	-0.426594	ND
FvH4_1g25130.1	5.52	3.82	5.16	9.58	8.94	8.27	-0.885642	ND
FvH4_1g25390.1	12.42	12.33	10.96	11.67	16.09	13.34	-0.20281	ND
FvH4_1g25470.1	1.92	1.56	0.42	6.36	8.19	6.48	-2.4309	4.8715e-06
FvH4_1g24710.1	0	0	0	0	0	0	0	ND
FvH4_1g25110.1	0	0	0	0	0	0	0	ND
FvH4_1g25400.1	0	0	0	0	0	0	0	ND
FvH4_1g25840.1	16.42	16.51	19.02	20.91	21.34	18.32	-0.22148	ND
FvH4_1g25850.1	11.81	11.09	11.2	13.99	13.93	14.53	-0.315993	ND
ND is represent that meaningless FDR value of not differential expression genes

## Sheet: Table S4
Table S4 Morphological index measurement of nlef mutant and YW plants
samples	Plant height (cm)	Plant size (cm)	petiole length (cm)	leaflet length (cm)	leaflet width (cm)	length/width	serrate number	leaflet area (cm²)
YW	11.3 ± 1.4	18.7 ± 2.4	7.8 ± 1.0	5.0 ± 0.6	3.5 ± 0.4	1.4±0.2	13.2 ±1.8	11.1 ± 1.4
nlef	5.6 ± 1.3	10.6 ± 1.2	3.2 ± 0.5	2.5 ± 0.5	1.4 ± 0.4	1.8±0.4	3.8 ± 0.6	2.6± 0.8

## Sheet: Table S5
Table S5 Summary information of SNPS and indels within 1.94 Mb candidate regions
Effect	SNP%	Indle%
DOWNSTREAM	21.8012	23.5626
INTERGENIC	31.2154	22.5479
INTRAGENIC	1.92364	3.15671
INTRON	9.53075	16.2345
NON_SYNONYMOUS_CODING	2.73973	0
SPLICE_SITE_ACCEPTOR	0.029146	0
SPLICE_SITE_DONOR	0.029146	0
SPLICE_SITE_REGION	0.29146	0.225479
STOP_GAINED	0.116584	0
STOP_LOST	0.029146	0.11274
SYNONYMOUS_CODING	1.54474	0
UPSTREAM	30.7491	33.3709
FRAMESHIFT	0	0.225479
Total number	3431	887
